# Supplementary material for: Ethylene-Mediated Modulation of Bud Phenology, Cold Hardiness, and Hormone Biosynthesis in Peach (Prunus persica)
Source: Plants (Basel). 2021 Jun 22;10(7):1266. doi: 10.3390/plants10071266 (PMC8309013; doi:10.3390/plants10071266)
Supplement: Supplementary file 1 [file plants-10-01266-s001.zip]

Archive with 1 entries (1 files):
- plants-1234882-supplementary.pptx
